# Supplementary material for: Different Wines from Different Yeasts? “Saccharomyces cerevisiae Intraspecies Differentiation by Metabolomic Signature and Sensory Patterns in Wine”
Source: Microorganisms. 2021 Nov 10;9(11):2327. doi: 10.3390/microorganisms9112327 (PMC8620830; doi:10.3390/microorganisms9112327)
Supplement: Supplementary file 1 [file microorganisms-09-02327-s001.zip]

Archive with 1 entries (1 files):
- microorganisms-1408782 supplementary org.pdf
